# Supplementary material for: Mullite-Fibers-Reinforced Bagasse Cellulose Aerogels with Excellent Mechanical, Flame Retardant, and Thermal Insulation Properties
Source: Materials (Basel). 2024 Jul 28;17(15):3737. doi: 10.3390/ma17153737 (PMC11312846; doi:10.3390/ma17153737)
Supplement: Supplementary file 1 [file materials-17-03737-s001.zip]

Archive with 4 entries (4 files):
- materials-3120869-supplementary.pdf
- Vedeo S1 1.mp4
- Video S2 BCE 1.mp4
- Video S3 Mubce 1.mp4
